# Supplementary material for: Spatial and temporal variation of heat islands in the main urban area of Zhengzhou under the two-way influence of urbanization and urban forestry
Source: PLoS One. 2022 Aug 10;17(8):e0272626. doi: 10.1371/journal.pone.0272626 (PMC9365148; doi:10.1371/journal.pone.0272626)
Supplement: S1 Data — (ZIP) [file pone.0272626.s001.zip › Supporting Information/2014normalization.xlsx]

## Sheet: Sheet1
value2014FVC	value2014热岛
0.75	0
0.25	0
0.75	0
0.25	0.25
0.25	0.25
1	0
0.5	0
0.5	0
0.25	0.25
0.5	0
0.25	0
0.5	0
1	0
0.75	0
0.5	0
0.5	0
0.25	0.25
0.25	0.25
0.25	0
0.5	0.25
0.25	0.5
0.25	0.25
0.25	0.25
0.25	0.25
0.25	0.25
0.5	0.25
0.25	0.25
0.25	0
0.25	0
0.25	0.25
0.25	0
0.5	0
0.5	0.25
0.5	0.25
0.25	0.25
0.25	0
0.25	0.25
0.25	0.25
0.25	0.25
0.25	0.25
0.25	0
0.25	0
0.25	0.5
0.25	0.25
0.25	0.25
0.5	0
0.25	0.5
0.25	0.25
0.25	0.25
0.25	0.25
0.75	0
0.25	0.25
0.25	0.25
0.25	0.25
0.25	0.25
0.25	0.25
0.25	0.25
0.25	0.25
0.25	0.25
0.25	0.25
0.25	0.5
0.25	0.25
0.25	0.5
0.25	0.25
0.25	0.25
0.5	0.25
0.25	0.5
0.25	0.25
0.25	0.25
0.25	0.25
0.25	0.5
0.25	0
0.25	0.25
0.25	0.5
0.25	0.25
0.25	0.25
0.25	0
0.25	0.25
0.25	0.25
0.25	0.5
0.25	0.25
0.25	0.5
0.25	0.25
0.25	0.25
0.25	0.25
0.25	0.25
0.5	0.25
0.25	0.5
0.25	0.5
0.25	0.25
0.25	0.25
0.25	0.5
0.25	0.5
0.25	0.25
0.25	0
0.25	0.5
0.25	0.25
0.25	0.25
0.25	0
0.25	0
0.25	0.25
0.25	0.5
0.25	0.5
0.25	0.5
0.25	0
0.25	0.25
0.25	0
0.25	0.25
0.25	0.5
0.25	0.25
0.25	0
0.25	0.25
0.25	0.5
0.25	0.5
0.25	0.25
0.25	0.5
0.25	0
0.25	0.25
0.25	0.25
0.25	0.25
0.25	0.25
0.25	0
0.25	0.25
0.5	0.25
0.5	0.25
0.25	0
0.25	0.5
0.25	0.25
0.25	0.5
0.25	0
0.25	0.25
0.25	0.25
0.25	0.25
0.25	0.75
0.25	0.25
0.25	0.25
0.25	0
0.25	0.5
0.25	0
0.25	0
0.25	0
0.25	0.5
0.25	0.25
0.25	0.25
0.25	0.5
0.75	0.25
0.25	0.25
0.25	0.25
0.25	0.5
0.25	0.25
0.25	0.5
0.5	0
0.25	0.25
0.25	0.25
0.25	0.5
0.5	0
0.25	0.25
0.25	0.75
0.25	0.25
0.25	0
0.25	0.5
0.25	0.5
0.25	0.5
0.25	0.25
0.25	0
0.25	0
0.5	0
0.25	0
0.5	0.25
0.5	0
0.25	0.25
0.5	0
0.25	0.25
0.25	0.25
0.25	0.25
0.25	0.25
0.5	0.25
0.25	0.5
0.25	0.25
0.25	0.25
0.25	0.25
0.25	0.5
0.75	0
0.25	0.25
0.25	0
0.25	0.25
0.25	0
0.75	0.25
-9999	-9999
0.25	0.5
0.25	0.25
0.25	0.25
0.25	0.5
0.25	0
0.25	0.25
0.25	0.25
0.25	0.25
0.25	0.25
0.25	0.75
0.25	0
0.25	0.75
0.25	0
0.25	0
0.25	0
0.25	0.5
0.5	0
0.25	0
0.25	0.5
0.25	0.25
0.25	0
0.25	0.25
0.25	0.5
0.25	0
0.25	0
0.25	0.25
0.25	0
0.25	0.25
0.25	0
0.5	0.75
0.25	0.25
0.25	0.25
0.5	0.25
0.25	0.5
0.25	0
0.25	0.25
0.25	0
0.25	0
0.25	0.25
0.5	0
0.75	0
0.25	0.25
0.25	0.5
0.5	0
0.25	0
0.25	0
0.25	0
0.25	0
0.25	0
0.25	0
0.5	0
