# Supplementary material for: Spatial and temporal variation of heat islands in the main urban area of Zhengzhou under the two-way influence of urbanization and urban forestry
Source: PLoS One. 2022 Aug 10;17(8):e0272626. doi: 10.1371/journal.pone.0272626 (PMC9365148; doi:10.1371/journal.pone.0272626)
Supplement: S1 Data — (ZIP) [file pone.0272626.s001.zip › Supporting Information/2020normalization.xlsx]

## Sheet: Sheet1
value2020FVC	value2020热岛
0.75	0.2
0.25	0.4
0.75	0.2
0.25	0.4
0.25	0.2
1	0.2
0.5	0.2
0.75	0.2
0.25	0.4
0.5	0.2
0.25	0.4
0.25	0.2
1	0.2
0.75	0.2
0.75	0.2
0.5	0.2
0.5	0.4
0.25	0.4
0.75	0.2
0.75	0.2
0.25	0.4
0.25	0.4
0.25	0.4
0.25	0.2
0.25	0.4
0.25	0.4
0.25	0.4
0.25	0.4
0.25	0.2
0.25	0.4
0.25	0.4
0.5	0.2
0.25	0.6
0.75	0.4
0.25	0.4
0.25	0.2
0.25	0.4
0.5	0.2
0.25	0.4
0.25	0.4
0.25	0.4
0.25	0.2
0.25	0.4
0.25	0.2
0.25	0.4
0.25	0.4
0.25	0.2
0.25	0.6
0.25	0.4
0.25	0.4
0.75	0.2
0.5	0.4
0.25	0.4
0.25	0.4
0.25	0.4
0.25	0.4
0.25	0.4
0.25	0.4
0.25	0.4
0.25	0.2
0.25	0.8
0.25	0.2
0.25	0.2
0.25	0.4
0.25	0.4
0.5	0.4
0.25	0.6
0.5	0.4
0.25	0.4
0.25	0.4
0.25	0.4
0.25	0.4
0.25	0.4
0.25	0.4
0.25	0.4
0.25	0.2
0.25	0.2
0.25	0.4
0.25	0.4
0.25	0.4
0.25	0.4
0.25	0.4
0.25	0.4
0.25	0.4
0.25	0.6
0.25	0.6
0.5	0.2
0.25	0.6
0.25	0.6
0.25	0.4
0.25	0.2
0.25	0.4
0.25	0.4
0.25	0.4
0.5	0.2
0.25	0.4
0.25	0.4
0.25	0.4
0.25	0.2
0.25	0.2
0.25	0.4
0.25	0.4
0.25	0.4
0.25	0.4
0.25	0.2
0.5	0.4
0.25	0.6
0.25	0.4
0.25	0.4
0.25	0.2
0.25	0.2
0.25	0.4
0.25	0.4
0.25	0.6
0.25	0.4
0.25	0.4
0.25	0.2
0.5	0.2
0.25	0.2
0.25	0.2
0.25	0.4
0.25	0.2
0.25	0.2
0.5	0.2
0.25	0.6
0.25	0.2
0.5	0.4
0.75	0.4
0.25	0.4
0.25	0.2
0.25	0.2
0.25	0.4
0.25	0.4
0.25	0.8
0.25	0.4
0.25	0.4
0.5	0.2
0.25	0.4
0.25	0.2
0.25	0.4
0.25	0.2
0.25	0.2
0.25	0.6
0.75	0.2
0.25	0.2
1	0.2
0.25	0.4
0.25	0.4
0.25	0.6
0.25	0.2
0.25	0.4
0.75	0.2
0.25	0.2
0.25	0.4
0.25	0.4
0.75	0.2
0.25	0.4
0.25	0.4
0.25	0.2
0.25	0.2
0.25	0.4
0.25	0.4
0.25	0.4
0.25	0.4
0.25	0.4
0.25	0.2
0.25	0.2
0.25	0.4
0.25	0.6
0.25	0.6
0.25	0.4
0.25	0.2
0.25	0.2
0.25	0.2
0.25	0.6
0.25	0.4
0.75	0.2
0.25	0.4
0.25	0.4
0.25	0.4
0.25	0.4
0.25	0.4
0.25	0.2
0.25	0.2
0.25	0.2
0.25	0.4
0.25	0.2
1	0.2
-9999	-9999
0.75	0.2
0.25	0.2
0.25	0.2
0.25	0.2
0.25	0.2
0.25	0.4
0.25	0.4
0.5	0.4
0.25	0.2
0.25	0.4
0.75	0.2
0.25	0.4
0.25	0.4
0.25	0.2
0.25	0.4
0.25	0.4
0.75	0.2
0.25	0.2
0.25	0.4
0.25	0.4
0.75	0.2
0.25	0.4
0.25	0.4
0.5	0.2
0.25	0.2
0.25	0.2
0.25	0.2
0.5	0.2
0.25	0.4
0.25	0.4
0.25	0.4
0.5	0.2
0.25	0.2
0.5	0.2
0.25	0.2
0.25	0.4
0.25	0.2
0.5	0.2
0.25	0.4
0.25	0.2
1	0.2
0.75	0.2
0.25	0.2
0.5	0.4
0.5	0.2
0.25	0.4
0.25	0.2
0.25	0.2
0.25	0.2
0.25	0.2
0.5	0.2
