# Supplementary material for: Spatial and temporal variation of heat islands in the main urban area of Zhengzhou under the two-way influence of urbanization and urban forestry
Source: PLoS One. 2022 Aug 10;17(8):e0272626. doi: 10.1371/journal.pone.0272626 (PMC9365148; doi:10.1371/journal.pone.0272626)
Supplement: S1 Data — (ZIP) [file pone.0272626.s001.zip › Supporting Information/Data.xlsx]

## Sheet: Sheet1
Absolute bright temperature average		2006	2014	2020
	General regional situation	30.98	28.79	35.11
	Huiji District	29.33	27.99	34.21
	Jinshui District	30.38	28.89	34.48
	Guancheng Huizu District	32.52	29.05	35.7
	Erqi District	32.74	28.17	34.9
	Zhongyuan District	30.61	29.77	36.44
Absolute bright temperature minimum		2006	2014	2020
	General regional situation	13.74	14.87	19.83
	Huiji District	15.17	14.87	19.84
	Jinshui District	13.74	15.42	20.49
	Guancheng Huizu District	18.89	15.85	21.19
	Erqi District	21.15	19.16	25.62
	Zhongyuan District	20.25	18.17	24.28
Absolute bright temperature maximum		2006	2014	2020
	General regional situation	46.77	41.29	50
	Huiji District	39.53	37.5	46.08
	Jinshui District	41.08	41.29	48.2
	Guancheng Huizu District	46.77	40.51	49.96
	Erqi District	42.62	35.52	50
	Zhongyuan District	44.14	39.92	48.21
	Average temperature	Lowest temperature	Highest temperature
2006	30.98	13.74	46.77
2014	28.79	14.87	41.29
2020	35.11	19.83	50
	green island	weak heat island	moderate heat island	strong heat island	extremely strong heat island
2006	23.2119	5.8491	0.7812	0	0
2014	6.2595	9.2772	13.6791	0.6264	0
2020	16.6896	12.6639	0.4824	0.0063	0
New Zhengzhou Station Integrated Transportation Hub		green island	weak heat island	moderate heat island	strong heat island	extremely strong heat island
	2006	0.7803	0.4518	0.0153	0	0
	2014	0.0225	0.4635	0.5508	0.2106	0
	2020	0.2673	0.6723	0.1584	0.1494	0
West University City		green island	weak heat island	moderate heat island	strong heat island	extremely strong heat island
	2006	3.1221	7.5825	0.9378	0.099	0
	2014	3.4173	6.4584	1.7253	0.1404	0
	2020	10.1187	1.3896	0.2286	0.0045	0
Garbage dump		green island	weak heat island	moderate heat island	strong heat island	extremely strong heat island
	2006	0	0.2223	0.18	0.135	0
	2014	0.1107	0.2961	0.1008	0.0297	0
	2020	0	0.1008	0.1404	0.2799	0.0153
